# Supplementary material for: Extensive Genome Exploration of Clostridium botulinum Group III Field Strains
Source: Microorganisms. 2021 Nov 13;9(11):2347. doi: 10.3390/microorganisms9112347 (PMC8624178; doi:10.3390/microorganisms9112347)
Supplement: Supplementary file 1 [file microorganisms-09-02347-s001.zip]

Archive with 5 entries (5 files):
- .DS_Store
- microorganisms-1425374-supplementary.pdf
- TableS1_information_on_genomes_analyzed_in_the_present_study.xls
- TableS2_kSNP_analysis_among_very_similar_genomes.xls
- TableS3_plasmidome_characterization.xls
