# Supplementary material for: Extensive Genome Exploration of Clostridium botulinum Group III Field Strains
Source: Microorganisms. 2021 Nov 13;9(11):2347. doi: 10.3390/microorganisms9112347 (PMC8624178; doi:10.3390/microorganisms9112347)
Supplement: Supplementary file 1 [file microorganisms-09-02347-s001.zip › TableS1_information_on_genomes_analyzed_in_the_present_study.xls]

## Sheet: sheet 1 - genomes from previous studies
isolate	species	GenBank accession no.
1274	C.bot.	MVIY00000000
1275	C.bot.	MVIZ00000000
1276	C.bot.	MVJA00000000
1277	C.bot.	MVJB00000000
1873	C.bot.	CP001659
4540	C. novyi	JENL00000000
4552	C. novyi	JENJ00000000
4570	C. novyi	JDRX00000000
16868	C.bot.	JENR00000000
29401	C.bot.	LGVP00000000
38028	C.bot.	LGVO00000000
43243	C.bot.	LGVU00000000
47295	C.bot.	LHYX00000000
48212	C.bot.	LGVS00000000
49511	C.bot.	LHYP00000000
50867	C.bot.	LHYQ00000000
51714	C.bot.	LHYY00000000
55741	C.bot.	LHYR00000000
58272	C.bot.	LHYS00000000
58752	C.bot.	LHYT00000000
69285	C.bot.	LHYU00000000
71840	C.bot.	LHYV00000000
12LNR10	C.bot.	LGVQ00000000
12LNR13	C.bot.	LGVT00000000
12LNRI	C.bot.	LGVR00000000
ATCC27606	C. novyi	JENW00000000
BKT015925	C.bot.	CP002410
BKT028387	C.bot.	AESB00000000
BKT12695	C.bot.	JENP00000000
BKT2873	C.bot.	JENT00000000
BKT29909	C. novyi	JENM00000000
BKT75002	C.bot.	JENS00000000
C-Stockholm	C.bot.	AESA00000000
CCUG 7971	C.bot.	JDRZ00000000
Clostridium novyi NT	C. novyi	CP000382
CP05	C.bot.	MVJC00000000
DC5	C.bot.	JDRY00000000
Eklund	C.bot.	ABDQ00000000
GD211209	C. novyi	JENN00000000
It1	C.bot.	JENO00000000
KFSHRC_CH	C. haemol.	LSZB00000000
LNC5	C.bot.	LHYW00000000
NCTC538	C. novyi	JENK00000000
NCTC8350	C. haemol.	JDSA00000000
NCTC9691	C. novyi	JENV00000000
NCTC9693	C. haemol.	JENX00000000
Sp77	C.bot.	JENQ00000000
V891	C.bot.	AESC00000000

## Sheet: sheet 2 - Sequencing information on the new sequenced strains analyzed in the present study
Sample Name	Total Length of the Contigs > 500 bps Long	Coverage	Accession Number
IZSVe-TV 10380/13/14	3026685	419	JAANAH000000000
IZSVe-TV 10380/17/14	3103273	140	JAANAG000000000
IZSVe-TV 10380/18/14	3108039	76	JAANAF000000000
IZSVe-TV 10380/20/14	3099377	145	JAANAE000000000
IZSVe-TV 1585/18/11	3363572	382	JAANAD000000000
IZSVe-TV 1585/19/11	3147891	248	JAANAC000000000
IZSVe-TV 1671/2/11	3132688	204	JAANAB000000000
IZSVe-TV 2454/6/14	3243315	30	JAAMZZ000000000
IZSVe-TV 2454/7/14	3301104	131	JAAMZY000000000
IZSVe-TV 2667/2/14	3219997	152	JAAMZV000000000
IZSVe-TV 2659/1/10	3160350	205	JAAMZX000000000
IZSVe-TV 2659/2/10	3093338	227	JAAMZW000000000
IZSVe-TV 4879B/20/10	3111636	452	JAAMZL000000000
IZSVe-TV 3522/4/13	3328298	334	JAAMZU000000000
IZSVe-TV 3522/5/13	3322010	359	JAAMZT000000000
IZSVe-TV 3524/3/13	3466571	242	JAAMZS000000000
IZSVe-TV 3650/1/13	3051716	302	JAAMZR000000000
IZSVe-TV 3650/3/13	3041612	368	JAAMZQ000000000
IZSVe-TV 4863/2/13	3039416	252	JAAMZN000000000
IZSVe-TV 4863/4/13	3040392	602	JAAMZM000000000
IZSVe-TV 5363/4/13	3130061	163	JAAMZG000000000
IZSVe-TV 5262/1/14	3209145	127	JAAMZK000000000
IZSVe-TV 5262/6/14	3227316	157	JAAMZJ000000000
IZSVe-TV 5792/11	3051956	353	JAAMZD000000000
IZSVe-TV 8103/09	3162438	201	JAAMYF000000000
IZSVe-TV 5313/3/14	3053952	381	JAAMZI000000000
IZSVe-TV 5313/4/14	3052088	221	JAAMZH000000000
IZSVe-TV 5792/1/15	3112613	343	JAAMZE000000000
IZSVe-TV 5792/2/15	3046482	185	JAAMZC000000000
IZSVe-TV 6186/1/16	3079883	95	JAAMYZ000000000
IZSVe-TV 6188/5/16	3077675	139	JAAMYY000000000
IZSVe-TV 6433/2/13	2699972	404	JAAMYU000000000
IZSVe-TV 6433/3/13	2703275	734	JAAMYT000000000
IZSVe-TV 6433/4/13	2703917	520	JAAMYS000000000
IZSVe-TV 6433/6/13	2795314	316	JAAMYR000000000
IZSVe-TV 6537/1/13	2701961	130	JAAMYP000000000
IZSVe-TV 6606L/3/14	3051238	204	JAAMYO000000000
IZSVe-TV 6606I/3/14	3057962	250	JAAMYN000000000
IZSVe-TV 6503/1/13	3028596	260	JAAMYQ000000000
IZSVe-TV 7494/7/14	3081326	122	JAAMYL000000000
IZSVe-TV 10018/12	2657385	210	JAANAI000000000
IZSVe-TV 9877/1/12	2657547	81	JAAMYC000000000
IZSVe-TV 9877/3/12	2655845	314	JAAMYB000000000
IZSVe-TV 7573/3/12	2544718	318	JAAMYK000000000
IZSVe-TV 7573/4/12	2544366	260	JAAMYJ000000000
IZSVe-TV 1899/2/14	3208808	220	JAANAA000000000
IZSVe-TV 3859/5/11	3209259	216	JAAMZP000000000
IZSVe-TV 4045/5/13	3215311	177	JAAMZO000000000
IZSVe-TV 5694/2/13	3252701	398	JAAMZF000000000
IZSVe-TV 5850/15	3106781	595	JAAMZB000000000
IZSVe-TV 6025/15	3220847	231	JAAMZA000000000
IZSVe-TV 6289/14	3158554	491	JAAMYX000000000
IZSVe-TV 6315/2/15	3085125	439	JAAMYW000000000
IZSVe-TV 6422/2/14	3185577	563	JAAMYV000000000
IZSVe-TV 6660/7/15	3050435	462	JAAMYM000000000
IZSVe-TV 7574/5/12	3221893	283	JAAMYI000000000
IZSVe-TV 7608/3/14	3175007	187	JAAMYH000000000
IZSVe-TV 7863/07	3288539	201	JAAMYG000000000
IZSVe-TV 900/3/11	2751672	155	JAAMYE000000000
IZSVe-TV 9659/15	3159832	462	JAAMYD000000000
