# Supplementary material for: Extensive Genome Exploration of Clostridium botulinum Group III Field Strains
Source: Microorganisms. 2021 Nov 13;9(11):2347. doi: 10.3390/microorganisms9112347 (PMC8624178; doi:10.3390/microorganisms9112347)
Supplement: Supplementary file 1 [file microorganisms-09-02347-s001.zip › TableS2_kSNP_analysis_among_very_similar_genomes.xls]

## Sheet: sheet1. subgropus in IA group
All SNPs similarity matrix – main subgroup of group IA																																	Reliable SNPs similarity matrix – main subgroup of group IA (only new sequenced genomes)
	genome	outbreak ID	1	2	3	4	5	6	7	8	9	10	11	12	13	14	15	16	17	18	19	20	21	22	23	24	25	26	27	28				genome	outbreak ID	1	2	3	4	5	6	7	8	9	10	11	12	13	14
1	IZSVeTV_3650_1_13	6	0	2	4	4	4	23	21	4	10	6	4	12	17	25	38	37	27	12	27	32	26	19	36	60	15	30	28	23			1	IZSVeTV_3650_1_13	6	0	0	3	3	3	17	18	3	8	3	3	5	8	18
2	IZSVeTV_3650_3_13	6	2	0	5	6	5	25	23	6	11	8	6	14	18	24	39	39	31	13	30	34	27	22	37	61	19	32	30	23			2	IZSVeTV_3650_3_13	6	0	0	3	3	3	17	18	3	8	3	3	5	8	18
3	IZSVeTV_5313_3_14	10	4	5	0	2	4	22	21	4	12	6	2	13	15	22	38	36	26	10	26	33	23	20	35	62	15	29	26	20			3	IZSVeTV_5313_3_14	10	3	3	0	0	2	16	17	2	7	2	2	4	7	17
4	IZSVeTV_5313_4_14	10	4	6	2	0	4	21	22	3	9	4	4	12	16	22	34	34	27	8	20	34	24	17	33	62	10	29	26	20			4	IZSVeTV_5313_4_14	10	3	3	0	0	2	16	17	2	7	2	2	4	7	17
5	IZSVeTV_5792_11	9	4	5	4	4	0	21	21	3	10	5	4	10	16	24	37	34	26	10	25	32	23	20	31	62	15	31	26	21			5	IZSVeTV_5792_11	9	3	3	2	2	0	16	17	2	7	2	2	4	7	17
6	IZSVeTV_6186_1_16	12	23	25	22	21	21	0	8	20	28	24	21	29	32	19	39	34	24	23	39	34	23	44	33	151	29	29	23	18			6	IZSVeTV_6186_1_16	12	17	17	16	16	16	0	0	16	21	16	16	18	21	11
7	IZSVeTV_6188_5_16	12	21	23	21	22	21	8	0	22	28	25	21	30	32	20	32	29	23	20	32	30	19	38	31	142	22	28	23	19			7	IZSVeTV_6188_5_16	12	18	18	17	17	17	0	0	17	22	17	17	19	22	12
8	IZSVeTV_6315_2_15	25	4	6	4	3	3	20	22	0	10	3	1	7	15	19	34	28	25	7	15	30	22	19	29	60	11	29	21	20			8	IZSVeTV_6315_2_15	25	3	3	2	2	2	16	17	0	7	0	0	4	7	17
9	IZSVeTV_6503_1_13	15	10	11	12	9	10	28	28	10	0	13	10	18	15	28	45	40	33	14	23	45	30	29	41	68	19	35	31	29			9	IZSVeTV_6503_1_13	15	8	8	7	7	7	21	22	7	0	7	7	9	2	22
10	IZSVeTV_6606L_3_14	14	6	8	6	4	5	24	25	3	13	0	4	13	16	27	38	36	29	10	21	38	26	21	36	67	15	31	28	21			10	IZSVeTV_6606L_3_14	14	3	3	2	2	2	16	17	0	7	0	0	4	7	17
11	IZSVeTV_6606I_3_14	14	4	6	2	4	4	21	21	1	10	4	0	12	15	22	36	35	26	10	27	32	24	20	35	60	15	29	26	21			11	IZSVeTV_6606I_3_14	14	3	3	2	2	2	16	17	0	7	0	0	4	7	17
12	IZSVeTV_6660_7_15_13	27	12	14	13	12	10	29	30	7	18	13	12	0	24	34	40	33	28	12	22	38	29	26	35	67	15	34	26	22			12	IZSVeTV_6660_7_15_13	27	5	5	4	4	4	18	19	4	9	4	4	0	9	19
13	IZSVeTV_7494_7_14	15	17	18	15	16	16	32	32	15	15	16	15	24	0	35	48	46	40	20	20	45	36	32	42	73	26	41	35	31			13	IZSVeTV_7494_7_14	15	8	8	7	7	7	21	22	7	2	7	7	9	0	22
14	IZSVeTV_7608_3_14	29	25	24	22	22	24	19	20	19	28	27	22	34	35	0	35	30	24	24	39	27	23	43	28	153	26	26	24	17			14	IZSVeTV_7608_3_14	29	18	18	17	17	17	11	12	17	22	17	17	19	22	0
15	12LNR10		38	39	38	34	37	39	32	34	45	38	36	40	48	35	0	24	21	34	38	15	16	45	18	50	37	26	19	32
16	12LNRI		37	39	36	34	34	34	29	28	40	36	35	33	46	30	24	0	19	31	35	15	15	37	18	46	29	25	20	27
17	29401		27	31	26	27	26	24	23	25	33	29	26	28	40	24	21	19	0	28	37	21	16	36	16	46	26	25	18	23			Reliable SNPs dendrogram – main subgroup of group IA (only new sequenced genomes)
18	43243		12	13	10	8	10	23	20	7	14	10	10	12	20	24	34	31	28	0	13	34	24	15	27	56	8	34	24	22
19	48212		27	30	26	20	25	39	32	15	23	21	27	22	20	39	38	35	37	13	0	32	35	17	41	147	11	33	44	33
20	50867		32	34	33	34	32	34	30	30	45	38	32	38	45	27	15	15	21	34	32	0	14	40	23	133	31	29	21	32
21	55741		26	27	23	24	23	23	19	22	30	26	24	29	36	23	16	15	16	24	35	14	0	34	9	43	28	20	13	24
22	58272		19	22	20	17	20	44	38	19	29	21	20	26	32	43	45	37	36	15	17	40	34	0	32	150	19	40	31	36
23	58752		36	37	35	33	31	33	31	29	41	36	35	35	42	28	18	18	16	27	41	23	9	32	0	33	29	19	19	28
24	69285		60	61	62	62	62	151	142	60	68	67	60	67	73	153	50	46	46	56	147	133	43	150	33	0	57	33	34	59
25	71840		15	19	15	10	15	29	22	11	19	15	15	15	26	26	37	29	26	8	11	31	28	19	29	57	0	34	26	29
26	BKT015925		30	32	29	29	31	29	28	29	35	31	29	34	41	26	26	25	25	34	33	29	20	40	19	33	34	0	16	25
27	BKT028387		28	30	26	26	26	23	23	21	31	28	26	26	35	24	19	20	18	24	44	21	13	31	19	34	26	16	0	12
28	Sp77		23	23	20	20	21	18	19	20	29	21	21	22	31	17	32	27	23	22	33	32	24	36	28	59	29	25	12	0


								All SNPs dendrogram – main subgroup of group IA


																outbreak ID
																6
																6
																10
																10
																25
																14
																9
																14
																15
																27
																15
																12
																12
																29
Reliable SNPs similarity matrix – other subgroups of group IA (only new sequenced genomes)
	genome	outbreak ID	1	2	3	4	5
1	IZSVeTV_2659_1_10	4	0	0	0	0	1
2	IZSVeTV_2659_2_10	4	0	0	0	0	1
3	IZSVeTV_4879_20_10	4	0	0	0	0	0
4	IZSVeTV_5694_2_13	21	0	0	0	0	1
5	IZSVeTV_8103_09	9	1	1	0	1	0
	genome	outbreak ID	1	2	3	4
1	IZSVeTV_4863_2_13	7	0	0	0	1
2	IZSVeTV_4863_4_13	7	0	0	0	1
3	IZSVeTV_5792_2_15	11	0	0	0	1
4	IZSVeTV_5792_1_15	11	1	1	1	0
	genome	outbreak ID	1	2	3	4	5
1	IZSVeTV_5363_4_13	7	0	0	0	0	0
2	IZSVeTV_5850_15	22	0	0	0	0	0
3	IZSVeTV_6289_14	24	0	0	0	0	0
4	IZSVeTV_6422_2_14	26	0	0	0	0	0
5	IZSVeTV_9659_15	32	0	0	0	0	0
[truncated: 1 more columns]

## Sheet: sheet2. subgroups in group IB
All SNPs similarity matrix – main subgroup of group IB																										Reliable SNPs similarity matrix – main subgroup of group IB (only new sequenced genomes)
	genome	outbreak ID	1	2	3	4	5	6	7	8	9	10	11	12	13	14	15	16	17	18	19	20					genome	outbreak ID	1	2	3	4	5	6	7	8	9	10	11	12	13	14	15	16	17
1	IZSVeTV_1585_18_11	2	0	13	11	124	149	112	104	42	89	85	27	61	64	30	60	62	26	154	148	42				1	IZSVeTV_1585_18_11	2	0	0	0	111	65	93	93	25	23	26	12	48	20	21	47	47	7
2	IZSVeTV_1585_19_11	2	13	0	5	115	143	112	102	42	89	83	22	59	64	31	57	58	23	154	149	43				2	IZSVeTV_1585_19_11	2	0	0	0	111	65	93	93	25	23	26	12	48	20	21	47	47	7
3	IZSVeTV_1671_2_11	2	11	5	0	117	146	109	109	45	91	81	25	61	64	36	60	63	22	155	148	43				3	IZSVeTV_1671_2_11	2	0	0	0	111	65	95	95	25	24	26	12	48	21	23	47	47	7
4	IZSVeTV_1899_2_14	18	124	115	117	0	92	60	54	170	210	209	117	156	151	117	152	155	132	250	244	145				4	IZSVeTV_1899_2_14	18	111	111	111	0	22	41	42	154	151	155	108	144	62	107	143	143	115
5	IZSVeTV_2454_6_14	3	149	143	146	92	0	58	46	258	296	303	142	167	175	152	166	166	151	275	272	159				5	IZSVeTV_2454_6_14	3	65	65	65	22	0	0	0	146	146	147	62	86	47	66	87	86	70
6	IZSVeTV_2454_7_14	3	112	112	109	60	58	0	16	230	265	259	104	144	142	116	143	146	118	240	241	126				6	IZSVeTV_2454_7_14	3	93	93	95	41	0	0	0	202	200	203	94	130	61	102	129	129	99
7	IZSVeTV_2667_2_14	3	104	102	109	54	46	16	0	216	261	259	102	142	138	108	134	139	137	236	235	119				7	IZSVeTV_2667_2_14	3	93	93	95	42	0	0	0	204	201	205	94	130	61	102	129	129	99
8	IZSVeTV_3522_4_13	5	42	42	45	170	258	230	216	0	50	51	41	74	66	28	75	79	65	172	172	71				8	IZSVeTV_3522_4_13	5	25	25	25	154	146	202	204	0	0	1	25	60	11	16	60	59	45
9	IZSVeTV_3522_5_13	5	89	89	91	210	296	265	261	50	0	52	81	116	99	69	110	117	102	214	214	109				9	IZSVeTV_3522_5_13	5	23	23	24	151	146	200	201	0	0	1	23	58	11	13	57	57	42
10	IZSVeTV_3524_3_13	5	85	83	81	209	303	259	259	51	52	0	78	105	104	75	106	111	104	215	211	112				10	IZSVeTV_3524_3_13	5	26	26	26	155	147	203	205	1	1	0	26	41	11	15	42	40	45
11	IZSVeTV_3859_5_11	19	27	22	25	117	142	104	102	41	81	78	0	53	60	26	51	50	30	151	153	53				11	IZSVeTV_3859_5_11	19	12	12	12	108	62	94	94	25	23	26	0	42	16	19	45	41	18
12	IZSVeTV_4045_5_13	20	61	59	61	156	167	144	142	74	116	105	53	0	99	44	37	10	47	189	188	88				12	IZSVeTV_4045_5_13	20	48	48	48	144	86	130	130	60	58	41	42	0	50	27	28	3	26
13	IZSVeTV_5262_1_14	8	64	64	64	151	175	142	138	66	99	104	60	99	0	39	92	98	73	189	188	85				13	IZSVeTV_5262_1_14	8	20	20	21	62	47	61	61	11	11	11	16	50	0	0	51	50	23
14	IZSVeTV_5262_6_14	8	30	31	36	117	152	116	108	28	69	75	26	44	39	0	40	45	39	158	158	59				14	IZSVeTV_5262_6_14	8	21	21	23	107	66	102	102	16	13	15	19	27	0	0	27	26	25
15	IZSVeTV_6025_15	23	60	57	60	152	166	143	134	75	110	106	51	37	92	40	0	33	49	190	189	87				15	IZSVeTV_6025_15	23	47	47	47	143	87	129	129	60	57	42	45	28	51	27	0	27	26
16	IZSVeTV_7574_5_12	28	62	58	63	155	166	146	139	79	117	111	50	10	98	45	33	0	48	187	186	86				16	IZSVeTV_7574_5_12	28	47	47	47	143	86	129	129	59	57	40	41	3	50	26	27	0	25
17	IZSVeTV_7863_08	30	26	23	22	132	151	118	137	65	102	104	30	47	73	39	49	48	0	164	166	39				17	IZSVeTV_7863_08	30	7	7	7	115	70	99	99	45	42	45	18	26	23	25	26	25	0
18	47295		154	154	155	250	275	240	236	172	214	215	151	189	189	158	190	187	164	0	19	186
19	51714		148	149	148	244	272	241	235	172	214	211	153	188	188	158	189	186	166	19	0	185
20	DC5		42	43	43	145	159	126	119	71	109	112	53	88	85	59	87	86	39	186	185	0
																											Reliable SNPs dendrogram – main subgroup of group IB (only new sequenced genomes)
																																														outbreak ID
																																														2
																																														2
																																														2
																																														30
																																														19
	All SNPs dendrogram – main subgroup of group IB																																													5
																		outbreak ID																												5
																																														5
																		2																												8
																		2																												8
																		2																												20
																		30																												28
																		19																												23
																		5																												18
																		8																												3
																																														3
																		20																												3
																		28
																		23
																		8
																		5
																		5
																		18
																		3
																		3
																		3

## Sheet: sheet3. subgroups in group II
All SNPs similarity matrix – main subgroup of group II																	Reliable SNPs similarity matrix – main subgroup of group II (only new sequenced genomes)
	genome	outbreak ID	1	2	3	4	5	6	7	8	9							genome	outbreak ID	1	2	3	4	5	6	7	8
1	IZSVeTV_6433_3_13	13	0	6	26	18	10	19	18	22	210						1	IZSVeTV_6433_3_13	13	0	0	0	0	0	8	7	9
2	IZSVeTV_6433_2_13	13	6	0	23	20	12	23	16	19	210						2	IZSVeTV_6433_2_13	13	0	0	0	0	0	7	7	8
3	IZSVeTV_6433_4_13	13	26	23	0	28	23	36	31	34	216						3	IZSVeTV_6433_4_13	13	0	0	0	0	0	7	7	8
4	IZSVeTV_6433_6_13	13	18	20	28	0	15	23	28	28	213						4	IZSVeTV_6433_6_13	13	0	0	0	0	0	7	7	8
5	IZSVeTV_6537_1_13	13	10	12	23	15	0	19	17	21	206						5	IZSVeTV_6537_1_13	13	0	0	0	0	0	8	7	9
6	IZSVeTV_9877_1_12	16	19	23	36	23	19	0	10	8	204						6	IZSVeTV_9877_1_12	16	8	7	7	7	8	0	0	1
7	IZSVeTV_9877_3_12	16	18	16	31	28	17	10	0	6	202						7	IZSVeTV_9877_3_12	16	7	7	7	7	7	0	0	1
8	IZSVeTV_10018_12	16	22	19	34	28	21	8	6	0	201						8	IZSVeTV_10018_12	16	9	8	8	8	9	1	1	0
9	Stockholm		210	210	216	213	206	204	202	201	0
																	Reliable SNPs dendrogram – main subgroup of group II (only new sequenced genomes)
	All SNPs dendrogram – main subgroup of group II
																															outbreak ID
																															13
													outbreak ID																		13
													13																		13
													13																		13
													13																		13
													13																		16
													16																		16
													16																		16
													16
													13
