# Supplementary material for: Extensive Genome Exploration of Clostridium botulinum Group III Field Strains
Source: Microorganisms. 2021 Nov 13;9(11):2347. doi: 10.3390/microorganisms9112347 (PMC8624178; doi:10.3390/microorganisms9112347)
Supplement: Supplementary file 1 [file microorganisms-09-02347-s001.zip › TableS3_plasmidome_characterization.xls]

## Sheet: sheet1. plasmid categories presence absence
		Outbreak ID	PG1	PG2	PG3	PG4	PG5	PG6	PG7	PG8	PG9	PG10	PG11	PG12	PG13	PG14	PG15	PG16	PG17	PG18	PG19	PG20	PG21	PG22	PG23
IA	IZSVeTV_5694_2_13	21	x	x	x				x	x													x
	IZSVeTV_8103_09	9	x	x	x					x													x
	IZSVeTV_2659_1_10	4	x	x	x					x													x
	IZSVeTV_2659_2_10	4	x	x	x					x													x
	IZSVeTV_4879_20_10	4	x	x	x					x
	IZSVeTV_5792_2_15	11	x	x	x				x
	IZSVeTV_5792_1_15	11	x	x	x				x
	IZSVeTV_4863_2_13	7	x	x	x				x
	IZSVeTV_4863_4_13	7	x	x	x				x
	38028		x	x	x			x	x															x
	69285		x	x	x
	48212		x	x	x			x	x
	58272		x	x	x			x	x															x
	IZSVeTV_7494_7_14	15	x	x	x				x
	43243		x	x	x				x
	IZSVeTV_6503_1_13	15	x	x	x				x
	12LRNI		x	x	x				x
	BKT015925		x	x	x			x	x
	Sp77		x	x	x				x															x
	12LNR10		x	x	x				x															x
	71840		x	x	x				x
	55741		x	x	x				x															x
	29401		x	x	x				x															x
	IZSVeTV_6660_7_15	27	x	x	x				x															x
	IZSVeTV_6606L_3_14	14	x	x	x				x															x
	IZSVeTV_5792_11	9	x	x	x				x															x
	IZSVeTV_3650_1_13	6	x	x	x				x															x
	IZSVeTV_5313_3_14	10	x	x	x				x															x
	IZSVeTV_3650_3_13	6	x	x	x																			x
	IZSVeTV_5313_4_14	10	x	x	x				x															x
	IZSVeTV_6606I_3_14	14	x	x	x				x															x
	BKT028387			x	x				x															x
	IZSVeTV_6315_2_15	25	x	x	x				x															x
	58752			x	x				x															x
	50867		x	x	x			x	x															x
	IZSVeTV_6188_5_16	12	x	x	x			x																x
	IZSVeTV_6186_1_16	12	x	x	x			x																x
	IZSVeTV_7608_3_14	29	x	x	x				x															x
	V891		x	x	x			x		x
	IZSVeTV_5363_4_13	7	x	x	x				x								x			x
	IZSVeTV_6422_2_14	26	x	x	x				x								x			x
	IZSVeTV_6289_14	24	x	x	x				x	x
	IZSVeTV_9659_15	32	x	x	x				x	x
	12LNR13		x	x	x
	IZSVeTV_5850_15	22	x	x	x				x
	49511		x	x	x
	D_16868		x	x	x					x
IB	BKT2873		x*	x	x
	BKT75002		x*	x	x
	1277
	CP05			x
	1276		x	x
	1275		x	x
	1274		x	x
	CCUG7971		x*	x
	LNC5			x	x
	IZSVeTV_10380_13_14	1	x	x	x													x
	IZSVeTV_10380_20_14	1	x	x	x													x
	IZSVeTV_10380_18_14	1	x	x	x
	IZSVeTV_10380_17_14	1	x	x	x
	DC5		x	x	x											x								x
	IZSVeTV_2454_7_14	3	x	x	x											x		x						x
	IZSVeTV_2667_2_14	3	x	x	x											x
	IZSVeTV_2454_6_14	3	x	x	x													x				x		x
	IZSVeTV_4045_5_13	20	x	x	x											x						x
	IZSVeTV_7574_5_12	28	x	x	x											x						x
	IZSVeTV_6025_15	23	x	x	x											x						x
	IZSVeTV_5262_6_14	8	x	x	x											x						x		x
	IZSVeTV_7863_08	30	x	x	x											x						x		x
	51714		x	x	x											x								x
	47295		x	x	x											x								x
	IZSVeTV_1899_2_14	18	x	x	x											x								x
	IZSVeTV_5262_1_14	8	x	x	x											x		x						x
	IZSVeTV_1671_2_11	2	x	x																				x
	IZSVeTV_1585_19_11	2	x	x												x		x
	IZSVeTV_3859_5_11	19	x	x	x											x		x
	IZSVeTV_3522_4_13	5	x	x	x											x
	IZSVeTV_3522_5_13	5	x	x	x											x		x						x
	IZSVeTV_3524_3_13	5	x	x	x											x		x				x		x
	IZSVeTV_1585_18_11	2	x	x												x
II	C_novyi_ATCC_27606			x		x	x				x
	C_novyi_NCTC_9691			x		x	x				x			x
	C_novyi_KFSHRC_CH1			x		x	x								x
	C_Haemo_NCTC_9693			x		x
	C_Haemo_NCTC_8350			x		x
	IZSVeTV_900_3_11	31	x	x		x								x					x		x
	1873		x*	x		x
	IZSVeTV_7573_3_12	17		x		x
	IZSVeTV_7573_4_12	17		x		x
	IZSVeTV_6433_6_13	13	x	x		x						x													x
	IZSVeTV_6433_4_13	13	x	x		x						x													x
	IZSVeTV_6433_3_13	13	x	x		x						x													x
	IZSVeTV_6433_2_13	13	x	x		x						x													x
	IZSVeTV_6537_1_13	13	x	x		x						x													x
	Stockholm		x*	x		x						x													x
	IZSVeTV_9877_3_12	16	x	x		x						x													x
	IZSVeTV_9877_1_12	16	x	x		x						x													x
	IZSVeTV_10018_12	16	x	x		x						x													x
III	Eklund		x
	BKT12695		x*									x	x
	C_novyi_4552
IV	C_novyi_4570
	C_novyi_BKT_29909											x
	C_novyi_4540											x
	C_novyi_GD211209
	C_novyi_NCTC_538											x
	CD_It1		x*										x	x	x
	C_novyi_NT

## Sheet: sheet2. similarity matrix for the attribution to a plasmid categories of contigs considered putative plasmids
	Sequence	1	2	3	4	5	6	7	8	9	10	11	12	13	14	15	16	17	18	19	20	21	22	23	24	25	26	27	28	29	30	31	32	33	34	35	36	37	38	39	40	41	42	43	44	45	46	47	48
PG1	1: PG1_p1BKT015925	100	44	25	4	3	0	0	0	0	0	0	0	0	0	0	0	3	1	0	0	0	0	0	0	0	0	0	0	0	0	0	0	0	0	0	0	0	0	0	0	0	0	0	0	0	0	0	0
	2: PG1_p1CbDC5	48	100	19	1	2	0	0	0	0	0	0	0	0	0	0	0	1	1	0	0	0	0	0	0	0	0	0	0	0	0	0	0	0	0	0	0	0	0	0	0	0	0	0	0	0	0	0	0
	3: PG1_c_st_phage	27	21	100	1	0	2	2	2	2	2	2	2	2	2	2	2	0	0	1	0	0	0	0	0	0	0	0	0	0	0	0	0	0	0	0	0	0	0	0	0	0	0	0	0	0	0	0	0
PG2	4: PG2_p2BKT015925	10	1	2	100	62	13	13	13	13	13	13	13	13	13	13	13	12	2	1	5	5	5	5	0	0	0	0	0	0	0	0	0	0	0	0	0	0	0	0	0	0	0	0	0	0	0	0	0
	5: PG2_p2CbDC5	4	5	0	55	100	11	11	11	11	11	11	11	11	11	11	11	5	4	2	5	5	5	5	1	0	0	0	0	0	0	0	0	0	0	0	0	0	0	0	0	0	0	0	0	0	0	0	0
	6: PG2_p3CbCst	1	0	5	24	20	100	100	100	100	100	100	100	100	100	100	100	4	3	2	3	3	3	3	0	0	0	0	0	0	0	0	0	0	0	0	0	0	0	0	0	0	0	0	0	0	0	0	0
	7: N_14_G_IZSVeTV_900_3_11_L_53830_S_295	1	0	6	25	20	100	100	100	100	100	100	100	100	100	100	100	4	4	1	2	2	2	2	0	0	0	0	0	0	0	0	0	0	0	0	0	0	0	0	0	0	0	0	0	0	0	0	0
	8: N_16_G_IZSVeTV_6433_2_13_L_53614_S_80	1	0	5	24	20	100	100	100	100	100	100	100	100	100	100	100	4	4	2	3	3	3	3	0	0	0	0	0	0	0	0	0	0	0	0	0	0	0	0	0	0	0	0	0	0	0	0	0
	9: N_16_G_IZSVeTV_9877_3_12_17_L_53614_S_80	1	0	5	24	20	100	100	100	100	100	100	100	100	100	100	100	4	4	2	3	3	3	3	0	0	0	0	0	0	0	0	0	0	0	0	0	0	0	0	0	0	0	0	0	0	0	0	0
	10: N_17_IZSVeTV_9877_1_12_L_53614_S_80	1	0	5	24	20	100	100	100	100	100	100	100	100	100	100	100	4	4	2	3	3	3	3	0	0	0	0	0	0	0	0	0	0	0	0	0	0	0	0	0	0	0	0	0	0	0	0	0
	11: N_17_G_IZSVeTV_6433_3_13_L_53614_S_80	1	0	5	24	20	100	100	100	100	100	100	100	100	100	100	100	4	4	2	3	3	3	3	0	0	0	0	0	0	0	0	0	0	0	0	0	0	0	0	0	0	0	0	0	0	0	0	0
	12: N_17_G_IZSVeTV_6537_1_13_L_53614_S_80	1	0	5	24	20	100	100	100	100	100	100	100	100	100	100	100	4	4	2	3	3	3	3	0	0	0	0	0	0	0	0	0	0	0	0	0	0	0	0	0	0	0	0	0	0	0	0	0
	13: N_18_G_IZSVeTV_10018_12_L_53614_S_80	1	0	5	24	20	100	100	100	100	100	100	100	100	100	100	100	4	4	2	3	3	3	3	0	0	0	0	0	0	0	0	0	0	0	0	0	0	0	0	0	0	0	0	0	0	0	0	0
	14: N_20_G_IZSVeTV_6433_4_13_L_53614_S_80	1	0	5	24	20	100	100	100	100	100	100	100	100	100	100	100	4	4	2	3	3	3	3	0	0	0	0	0	0	0	0	0	0	0	0	0	0	0	0	0	0	0	0	0	0	0	0	0
	15: N_15_G_IZSVeTV_7573_4_12_L_53622_S_80	1	0	6	24	19	100	100	100	100	100	100	100	100	100	100	100	4	4	2	3	3	3	3	0	0	0	0	0	0	0	0	0	0	0	0	0	0	0	0	0	0	0	0	0	0	0	0	0
	16: N_16_G_IZSVeTV_7573_3_12_L_53622_S_80	1	0	6	24	19	100	100	100	100	100	100	100	100	100	100	100	4	4	2	3	3	3	3	0	0	0	0	0	0	0	0	0	0	0	0	0	0	0	0	0	0	0	0	0	0	0	0	0
PG3	17: PG3_p3BKT015925	7	2	0	13	6	3	3	3	3	3	3	3	3	3	3	3	100	27	11	11	11	11	11	1	0	0	0	0	0	0	0	0	0	0	0	0	0	0	0	0	0	0	0	0	0	0	0	0
	18: PG_3_p3CbDC5	1	5	0	1	8	4	4	4	4	4	4	4	4	4	4	4	36	100	6	6	6	6	6	0	0	0	0	0	0	0	0	0	0	0	0	0	0	0	0	0	0	0	0	0	0	0	0	0
PG4	19: PG4_pCLG1	0	0	2	1	3	1	1	1	1	1	1	1	1	1	1	1	9	3	100	75	75	75	75	11	0	0	1	1	1	1	1	1	1	1	1	1	1	1	1	1	1	1	1	1	1	1	1	1
	20: N_8_G_IZSVeTV_6433_6_13_L_95605_S_77	0	0	0	5	6	1	1	1	1	1	1	1	1	1	1	1	10	3	84	100	100	100	100	5	0	0	1	1	1	1	1	1	1	1	1	1	1	1	1	1	1	1	1	1	1	1	1	1
	21: N_9_G_IZSVeTV_6433_4_13_L_94320_S_77	0	0	0	5	7	1	1	1	1	1	1	1	1	1	1	1	10	4	84	100	100	100	100	5	0	0	1	1	1	1	1	1	1	1	1	1	1	1	1	1	1	1	1	1	1	1	1	1
	22: N_7_G_IZSVeTV_10018_12_L_94323_S_80	0	0	0	5	7	1	1	1	1	1	1	1	1	1	1	1	10	4	84	100	100	100	100	6	0	0	1	1	1	1	1	1	1	1	1	1	1	1	1	1	1	1	1	1	1	1	1	1
	23: N_7_G_IZSVeTV_6433_3_13_L_94323_S_80	0	0	0	5	7	1	1	1	1	1	1	1	1	1	1	1	10	4	84	100	100	100	100	6	0	0	1	1	1	1	1	1	1	1	1	1	1	1	1	1	1	1	1	1	1	1	1	1
PG5	24: PG5_p4Cn27606	0	0	0	1	3	0	0	0	0	0	0	0	0	0	0	0	2	0	34	13	13	13	13	100	0	0	0	0	0	0	0	0	0	0	0	0	0	0	0	0	0	0	0	0	0	0	0	0
PG6	25: PG6_p4BKT015925	0	0	0	0	0	0	0	0	0	0	0	0	0	0	0	0	0	0	0	0	0	0	0	0	100	100	0	0	0	0	0	0	0	0	0	0	0	0	0	0	0	0	0	0	0	0	0	0
	26: N_26_G_IZSVeTV_6188_16_5_L_39741_S_77	0	0	0	0	0	0	0	0	0	0	0	0	0	0	0	0	0	0	0	0	0	0	0	0	100	100	0	0	0	0	0	0	0	0	0	0	0	0	0	0	0	0	0	0	0	0	0	0
PG7	27: PG7_p5BKT015925	1	0	0	0	0	0	0	0	0	0	0	0	0	0	0	0	0	0	6	6	6	6	6	0	0	0	100	100	100	100	100	100	100	100	100	100	100	98	98	98	64	64	64	64	31	31	31	31
	28: N_56_G_IZSVeTV_6315_2_15_L_12535_S_127	2	0	0	0	0	0	0	0	0	0	0	0	0	0	0	0	0	0	5	5	5	5	5	0	0	0	100	100	100	100	100	100	100	100	100	100	100	97	97	97	62	62	62	62	33	33	33	33
	29: N_57_G_IZSVeTV_6660_7_15_L_12485_S_77	1	0	0	0	0	0	0	0	0	0	0	0	0	0	0	0	0	0	6	6	6	6	6	0	0	0	100	100	100	100	100	100	100	100	100	100	100	97	97	97	61	61	61	61	33	33	33	33
	30: N_57_G_IZSVeTV_7608_3_14_L_12485_S_77	1	0	0	0	0	0	0	0	0	0	0	0	0	0	0	0	0	0	6	6	6	6	6	0	0	0	100	100	100	100	100	100	100	100	100	100	100	97	97	97	61	61	61	61	33	33	33	33
	31:N_56_G_IZSVeTV_3650_1_13_L_12485_S_77	1	0	0	0	0	0	0	0	0	0	0	0	0	0	0	0	0	0	6	6	6	6	6	0	0	0	100	100	100	100	100	100	100	100	100	100	100	98	98	98	61	61	61	61	32	32	32	32
	32:N_54_G_IZSVeTV_5313_4_14_L_12485_S_77	2	0	0	0	0	0	0	0	0	0	0	0	0	0	0	0	0	0	5	5	5	5	5	0	0	0	100	100	100	100	100	100	100	100	100	100	100	98	98	98	63	63	63	63	31	31	31	31
	33:N_54_G_IZSVeTV_6606L_3_14_L_12485_S_77	2	0	0	0	0	0	0	0	0	0	0	0	0	0	0	0	0	0	5	5	5	5	5	0	0	0	100	100	100	100	100	100	100	100	100	100	100	98	98	98	63	63	63	63	31	31	31	31
	34:N_55_G_IZSVeTV_6606I_3_14_12485_S_77	2	0	0	0	0	0	0	0	0	0	0	0	0	0	0	0	0	0	5	5	5	5	5	0	0	0	100	100	100	100	100	100	100	100	100	100	100	98	98	98	63	63	63	63	31	31	31	31
	35:N_56_G_IZSVeTV_5313_3_14_L_12485_S_77	2	0	0	0	0	0	0	0	0	0	0	0	0	0	0	0	0	0	5	5	5	5	5	0	0	0	100	100	100	100	100	100	100	100	100	100	100	98	98	98	63	63	63	63	31	31	31	31
	36:N_56_G_IZSVeTV_5792_11_L_12485_S_77	2	0	0	0	0	0	0	0	0	0	0	0	0	0	0	0	0	0	5	5	5	5	5	0	0	0	100	100	100	100	100	100	100	100	100	100	100	98	98	98	63	63	63	63	31	31	31	31
	37:N_56_G_IZSVeTV_6503_1_13_L_12485_S_77	2	0	0	0	0	0	0	0	0	0	0	0	0	0	0	0	0	0	5	5	5	5	5	0	0	0	100	100	100	100	100	100	100	100	100	100	100	98	98	98	63	63	63	63	31	31	31	31
	38:N_64_G_IZSVeTV_4863_4_13_L_12567_S_77	2	0	0	0	0	0	0	0	0	0	0	0	0	0	0	0	0	0	6	6	6	6	6	0	0	0	96	96	96	96	96	96	96	96	96	96	96	100	100	100	59	59	59	59	38	38	38	38
	39:N_69_G_IZSVeTV_4863_2_13_L_12567_S_77	2	0	0	0	0	0	0	0	0	0	0	0	0	0	0	0	0	0	5	5	5	5	5	0	0	0	96	96	96	96	96	96	96	96	96	96	96	100	100	100	61	61	61	61	37	37	37	37
	40:N_65_G_IZSVeTV_5792_2_15_L_12567_S_77	2	0	0	0	0	0	0	0	0	0	0	0	0	0	0	0	0	0	5	5	5	5	5	0	0	0	97	97	97	97	97	97	97	97	97	97	97	100	100	100	62	62	62	62	35	35	35	35
	41:N_75_G_IZSVeTV_5850_15_L_9425_S_77	1	0	0	0	0	0	0	0	0	0	0	0	0	0	0	0	0	0	7	7	7	7	7	0	0	0	82	82	82	82	82	82	82	82	82	82	82	80	80	80	100	100	100	100	37	37	37	37
	42:N_79_G_IZSVeTV_6422_24_14_L_9425_S_77	1	0	0	0	0	0	0	0	0	0	0	0	0	0	0	0	0	0	7	7	7	7	7	0	0	0	82	82	82	82	82	82	82	82	82	82	82	81	81	81	100	100	100	100	36	36	36	36
	43:N_74_G_IZSVeTV_6289_14_L_9475_S_127	1	0	0	0	0	0	0	0	0	0	0	0	0	0	0	0	0	0	7	7	7	7	7	0	0	0	82	82	82	82	82	82	82	82	82	82	82	81	81	81	100	100	100	100	37	37	37	37
	44:N_77_G_IZSVeTV_9659_15_L_9425_S_77	2	0	0	0	0	0	0	0	0	0	0	0	0	0	0	0	0	0	7	7	7	7	7	0	0	0	83	83	83	83	83	83	83	83	83	83	83	82	82	82	100	100	100	100	38	38	38	38
PG14	45:N_58_G_IZSVeTV_7574_5_12_L_13624_S_77	1	0	0	0	0	0	0	0	0	0	0	0	0	0	0	0	0	0	4	4	4	4	4	0	0	0	27	27	27	27	27	27	27	27	27	27	27	31	31	31	26	26	26	26	100	100	100	100
	46:N_73_G_IZSVeTV_3524_3_13_L_13624_S_77	1	0	0	1	1	0	0	0	0	0	0	0	0	0	0	0	0	0	4	4	4	4	4	0	0	0	28	28	28	28	28	28	28	28	28	28	28	32	32	32	26	26	26	26	100	100	100	100
	47:N_59_G_IZSVeTV_5262_6_14_L_13624_S_77	1	0	0	0	0	0	0	0	0	0	0	0	0	0	0	0	0	0	4	4	4	4	4	0	0	0	29	29	29	29	29	29	29	29	29	29	29	32	32	32	26	26	26	26	100	100	100	100
	48:N_64_G_IZSVeTV_3522_4_13_L_13624_S_77	1	0	0	0	0	0	0	0	0	0	0	0	0	0	0	0	0	0	4	4	4	4	4	0	0	0	29	29	29	29	29	29	29	29	29	29	29	32	32	32	27	27	27	27	100	100	100	100
	49:N_60_G_IZSVeTV_7863_08_L_13624_S_77	1	0	0	0	0	0	0	0	0	0	0	0	0	0	0	0	0	0	4	4	4	4	4	0	0	0	29	29	29	29	29	29	29	29	29	29	29	33	33	33	28	28	28	28	100	100	100	100
	50:N_65_G_IZSVeTV_2454_7_14_L_13624_S_77	1	0	0	0	0	0	0	0	0	0	0	0	0	0	0	0	0	0	4	4	4	4	4	0	0	0	29	29	29	29	29	29	29	29	29	29	29	32	32	32	26	26	26	26	100	100	100	100
	51:N_57_G_IZSVeTV_1585_19_11_L_13624_S_77	1	0	0	1	1	0	0	0	0	0	0	0	0	0	0	0	0	0	4	4	4	4	4	0	0	0	29	29	29	29	29	29	29	29	29	29	29	32	32	32	26	26	26	26	100	100	100	100
	52:N_59_G_IZSVeTV_1899_2_14_L_13624_S_77	1	0	0	1	1	0	0	0	0	0	0	0	0	0	0	0	0	0	4	4	4	4	4	0	0	0	29	29	29	29	29	29	29	29	29	29	29	32	32	32	26	26	26	26	100	100	100	100
	53:N_60_G_IZSVeTV_6025_15_L_13624_S_77	1	0	0	1	1	0	0	0	0	0	0	0	0	0	0	0	0	0	4	4	4	4	4	0	0	0	29	29	29	29	29	29	29	29	29	29	29	32	32	32	26	26	26	26	100	100	100	100
	54:N_61_G_IZSVeTV_2667_2_14_L_13624_S_77	1	0	0	1	1	0	0	0	0	0	0	0	0	0	0	0	0	0	4	4	4	4	4	0	0	0	27	28	28	28	28	28	28	28	28	28	28	32	32	32	27	27	27	27	100	100	100	100
	55:N_54_G_IZSVeTV_4045_5_13_L_13624_S_77	1	0	0	0	0	0	0	0	0	0	0	0	0	0	0	0	0	0	4	4	4	4	4	0	0	0	28	28	28	28	28	28	28	28	28	28	28	33	33	33	27	27	27	27	100	100	100	100
	56:N_69_G_IZSVeTV_1585_18_11_L_13624_S_77	1	0	0	0	0	0	0	0	0	0	0	0	0	0	0	0	0	0	4	4	4	4	4	0	0	0	28	28	28	28	28	28	28	28	28	28	28	33	33	33	27	27	27	27	100	100	100	100
	57:N_70_G_IZSVeTV_5262_1_14_L_13624_S_77	1	0	0	0	0	0	0	0	0	0	0	0	0	0	0	0	0	0	4	4	4	4	4	0	0	0	28	28	28	28	28	28	28	28	28	28	28	33	33	33	27	27	27	27	100	100	100	100
	58:N_61_G_IZSVeTV_3859_5_11_L_13624_S_77	1	0	0	0	0	0	0	0	0	0	0	0	0	0	0	0	0	0	4	4	4	4	4	0	0	0	27	28	28	28	28	28	28	28	28	28	28	32	32	32	27	27	27	27	100	100	100	100
PG8	59:PG8_p4CbV891	0	0	0	0	0	0	0	0	0	0	0	0	0	0	0	0	0	0	0	0	0	0	0	0	3	3	0	0	0	0	0	0	0	0	0	0	0	0	0	0	0	0	0	0	0	0	0	0
	60:N_16_G_IZSVeTV_6289_14_L_58098_S_127	0	0	0	0	0	0	0	0	0	0	0	0	0	0	0	0	0	0	0	0	0	0	0	0	3	3	0	0	0	0	0	0	0	0	0	0	0	0	0	0	0	0	0	0	0	0	0	0
	61:N_17_G_IZSVeTV_9659_15_16_L_58048_S_77	0	0	0	0	0	0	0	0	0	0	0	0	0	0	0	0	0	0	0	0	0	0	0	0	3	3	0	0	0	0	0	0	0	0	0	0	0	0	0	0	0	0	0	0	0	0	0	0
	62:N_16_G_IZSVeTV_2659_1_10_L_58048_S_77	0	0	0	0	0	0	0	0	0	0	0	0	0	0	0	0	0	0	0	0	0	0	0	0	3	3	0	0	0	0	0	0	0	0	0	0	0	0	0	0	0	0	0	0	0	0	0	0
	63:N_19_G_IZSVeTV_5694_2_13_L_58098_S_127	0	0	0	0	0	0	0	0	0	0	0	0	0	0	0	0	0	0	0	0	0	0	0	0	3	3	0	0	0	0	0	0	0	0	0	0	0	0	0	0	0	0	0	0	0	0	0	0
	64:N_18_G_IZSVeTV_8103_09_L_58048_S_78	0	0	0	0	0	0	0	0	0	0	0	0	0	0	0	0	0	0	0	0	0	0	0	0	3	3	0	0	0	0	0	0	0	0	0	0	0	0	0	0	0	0	0	0	0	0	0	0
	65:N_17_G_IZSVeTV_2659_2_10_L_58048_S_77	0	0	0	0	0	0	0	0	0	0	0	0	0	0	0	0	0	0	0	0	0	0	0	0	3	3	0	0	0	0	0	0	0	0	0	0	0	0	0	0	0	0	0	0	0	0	0	0
PG9	66:PG9_p2Cn27606	0	0	0	0	0	0	0	0	0	0	0	0	0	0	0	0	0	0	0	0	0	0	0	0	0	0	0	0	0	0	0	0	0	0	0	0	0	0	0	0	0	0	0	0	0	0	0	0
PG10	67:PG10_p6CBCSt	0	0	0	0	0	0	0	0	0	0	0	0	0	0	0	0	0	0	0	0	0	0	0	0	1	1	0	0	0	0	0	0	0	0	0	0	0	0	0	0	0	0	0	0	0	0	0	0
	68:PG10_p1CnBKT29909	0	0	0	0	0	0	0	0	0	0	0	0	0	0	0	0	0	0	0	0	0	0	0	0	0	0	0	0	0	0	0	0	0	0	0	0	0	0	0	0	0	0	0	0	0	0	0	0
	69:PG10_p3CbBKT12695	0	0	0	0	0	0	0	0	0	0	0	0	0	0	0	0	0	0	0	0	0	0	0	0	7	7	0	0	0	0	0	0	0	0	0	0	0	0	0	0	0	0	0	0	0	0	0	0
PG11	70:PG11_p2CbIt1	2	0	0	1	2	0	0	0	0	0	0	0	0	0	0	0	2	0	0	0	0	0	0	0	0	0	0	0	0	0	0	0	0	0	0	0	0	0	0	0	0	0	0	0	0	0	0	0
	71:PG11_p2CbBKT12695	0	0	0	0	0	0	0	0	0	0	0	0	0	0	0	0	0	0	0	0	0	0	0	0	1	1	0	0	0	0	0	0	0	0	0	0	0	0	0	0	0	0	0	0	0	0	0	0
PG12	72:PG12_p4Cn9691	0	0	0	0	0	0	0	0	0	0	0	0	0	0	0	0	0	0	0	0	0	0	0	0	1	1	0	0	0	0	0	0	0	0	0	0	0	0	0	0	0	0	0	0	0	0	0	0
	73:PG12_p3CbIt1	0	0	0	0	0	0	0	0	0	0	0	0	0	0	0	0	0	0	0	0	0	0	0	0	0	0	0	0	0	0	0	0	0	0	0	0	0	0	0	0	0	0	0	0	0	0	0	0
	74:PG12_p2K25	3	0	1	2	1	0	0	0	0	0	0	0	0	0	0	0	0	0	0	0	0	0	0	0	1	1	0	0	0	0	0	0	0	0	0	0	0	0	0	0	0	0	0	0	0	0	0	0
PG13	75:PG13_p4CbIt1	0	0	0	0	0	0	0	0	0	0	0	0	0	0	0	0	0	0	0	0	0	0	0	0	0	0	3	3	3	3	2	3	3	3	3	3	3	2	3	3	4	4	4	4	1	1	1	1
PG15	76:N_26_G_IZSVeTV_6422_2_14_L_44658_S77	0	0	0	0	0	0	0	0	0	0	0	0	0	0	0	0	0	0	0	0	0	0	0	0	0	0	0	0	0	0	0	0	0	0	0	0	0	0	0	0	0	0	0	0	0	0	0	0
PG16	77:N_132_G_IZSVeTV_2454_6_14_L_6634_S77	0	0	0	0	0	0	0	0	0	0	0	0	0	0	0	0	0	0	0	0	0	0	0	0	0	0	0	0	0	0	0	0	0	0	0	0	0	0	0	0	0	0	0	0	0	0	0	0
PG17	78:N_24_G_IZSVeTV_900_3_11_L_35537_S_77	1	1	0	0	0	0	0	0	0	0	0	0	0	0	0	0	0	0	0	0	0	0	0	0	0	0	0	0	0	0	0	0	0	0	0	0	0	0	0	0	0	0	0	0	0	0	0	0
PG18	79:N_29_G_IZSVeTV_6422_24_14_L_41502_S76	2	2	0	0	0	0	0	0	0	0	0	0	0	0	0	0	0	0	0	0	0	0	0	0	2	2	0	0	0	0	0	0	0	0	0	0	0	0	0	0	0	0	0	0	0	0	0	0
PG19	80:N_23_G_IZSVeTV_900_3_11_L_38138_S_77	0	0	0	0	0	0	0	0	0	0	0	0	0	0	0	0	0	0	0	0	0	0	0	0	18	18	0	0	0	0	0	0	0	0	0	0	0	0	0	0	0	0	0	0	0	0	0	0
PG20	81:N_22_G_IZSVeTV_7574_5_12_L_53629_S_77	0	0	0	0	0	0	0	0	0	0	0	0	0	0	0	0	0	0	0	0	0	0	0	0	1	1	0	0	0	0	0	0	0	0	0	0	0	0	0	0	0	0	0	0	0	0	0	0
	82:N_22_G_IZSVeTV_6025_15_L_53629_S_77	0	0	0	0	0	0	0	0	0	0	0	0	0	0	0	0	0	0	0	0	0	0	0	0	1	1	0	0	0	0	0	0	0	0	0	0	0	0	0	0	0	0	0	0	0	0	0	0
	83:N_24_G_IZSVeTV_4045_5_13_L_53629_S_77	0	0	0	0	0	0	0	0	0	0	0	0	0	0	0	0	0	0	0	0	0	0	0	0	1	1	0	0	0	0	0	0	0	0	0	0	0	0	0	0	0	0	0	0	0	0	0	0
PG21	84:N_27_G_IZSVeTV_2659_2_10_L_40599_S_77	0	0	0	0	0	0	0	0	0	0	0	0	0	0	0	0	0	0	0	0	0	0	0	0	1	1	0	0	0	0	0	0	0	0	0	0	0	0	0	0	0	0	0	0	0	0	0	0
	85:N_27_G_IZSVeTV_8103_09_L_40599_S_77	0	0	0	0	0	0	0	0	0	0	0	0	0	0	0	0	0	0	0	0	0	0	0	0	1	1	0	0	0	0	0	0	0	0	0	0	0	0	0	0	0	0	0	0	0	0	0	0
	86:N_28_G_IZSVeTV_2659_1_10_L_40599_S_77	0	0	0	0	0	0	0	0	0	0	0	0	0	0	0	0	0	0	0	0	0	0	0	0	1	1	0	0	0	0	0	0	0	0	0	0	0	0	0	0	0	0	0	0	0	0	0	0
	87:N_28_G_IZSVeTV_5694_2_13_L_40649_S_127	0	0	0	0	0	0	0	0	0	0	0	0	0	0	0	0	0	0	0	0	0	0	0	0	1	1	0	0	0	0	0	0	0	0	0	0	0	0	0	0	0	0	0	0	0	0	0	0
PG22	88:N_34_G_IZSVeTV_3524_3_13_L_35352_S_77	0	0	0	0	0	0	0	0	0	0	0	0	0	0	0	0	0	0	0	0	0	0	0	0	6	6	0	0	0	0	0	0	0	0	0	0	0	0	0	0	0	0	0	0	0	0	0	0
	89:N_29_G_IZSVeTV_6315_2_15_L_31186_S_81	0	0	0	0	0	0	0	0	0	0	0	0	0	0	0	0	0	0	0	0	0	0	0	0	1	1	0	0	0	0	0	0	0	0	0	0	0	0	0	0	0	0	0	0	0	0	0	0
	90:N_27_G_IZSVeTV_6606_3_14I_L_31278_S_173	0	0	0	0	0	0	0	0	0	0	0	0	0	0	0	0	0	0	0	0	0	0	0	1	1	1	0	0	0	0	0	0	0	0	0	0	0	0	0	0	0	0	0	0	0	0	0	0
	91:N_27_G_IZSVeTV_5313_4_14_L_31278_S_173	0	0	0	0	0	0	0	0	0	0	0	0	0	0	0	0	0	0	0	0	0	0	0	1	1	1	0	0	0	0	0	0	0	0	0	0	0	0	0	0	0	0	0	0	0	0	0	0
	92:N_27_G_IZSVeTV_6606_3_14L_L_31278_S_173	0	0	0	0	0	0	0	0	0	0	0	0	0	0	0	0	0	0	0	0	0	0	0	1	1	1	0	0	0	0	0	0	0	0	0	0	0	0	0	0	0	0	0	0	0	0	0	0
	93:N_28_G_IZSVeTV_3650_1_13_L_31278_S_173	0	0	0	0	0	0	0	0	0	0	0	0	0	0	0	0	0	0	0	0	0	0	0	1	1	1	0	0	0	0	0	0	0	0	0	0	0	0	0	0	0	0	0	0	0	0	0	0
	94:N_28_G_IZSVeTV_3650_3_13_L_31278_S_173	0	0	0	0	0	0	0	0	0	0	0	0	0	0	0	0	0	0	0	0	0	0	0	1	1	1	0	0	0	0	0	0	0	0	0	0	0	0	0	0	0	0	0	0	0	0	0	0
	95:N_28_G_IZSVeTV_5313_3_14_L_31278_S_173	0	0	0	0	0	0	0	0	0	0	0	0	0	0	0	0	0	0	0	0	0	0	0	1	1	1	0	0	0	0	0	0	0	0	0	0	0	0	0	0	0	0	0	0	0	0	0	0
	96:N_28_G_IZSVeTV_5792_11_L_31278_S_173	0	0	0	0	0	0	0	0	0	0	0	0	0	0	0	0	0	0	0	0	0	0	0	1	1	1	0	0	0	0	0	0	0	0	0	0	0	0	0	0	0	0	0	0	0	0	0	0
	97:N_28_G_IZSVeTV_6660_7_15_L_31278_S_173	0	0	0	0	0	0	0	0	0	0	0	0	0	0	0	0	0	0	0	0	0	0	0	1	1	1	0	0	0	0	0	0	0	0	0	0	0	0	0	0	0	0	0	0	0	0	0	0
	98:N_29_G_IZSVeTV_6186_1_16_L_31278_S_173	0	0	0	0	0	0	0	0	0	0	0	0	0	0	0	0	0	0	0	0	0	0	0	1	1	1	0	0	0	0	0	0	0	0	0	0	0	0	0	0	0	0	0	0	0	0	0	0
	99:N_30_G_IZSVeTV_6188_5_16_L_31278_S_173	0	0	0	0	0	0	0	0	0	0	0	0	0	0	0	0	0	0	0	0	0	0	0	1	1	1	0	0	0	0	0	0	0	0	0	0	0	0	0	0	0	0	0	0	0	0	0	0
	100:N_32_G_IZSVeTV_7608_3_14_L_31278_S_173	0	0	0	0	0	0	0	0	0	0	0	0	0	0	0	0	0	0	0	0	0	0	0	1	1	1	0	0	0	0	0	0	0	0	0	0	0	0	0	0	0	0	0	0	0	0	0	0
PG23	101:N_27_G_IZSVeTV_9877_1_12_L_12972_S_77	0	0	0	0	0	0	0	0	0	0	0	0	0	0	0	0	0	0	0	0	0	0	0	0	0	0	3	3	3	3	3	3	3	3	3	3	3	5	5	5	7	7	7	7	4	4	4	4
	102:N_27_G_IZSVeTV_6433_3_13_L_12972_S_77	0	0	0	0	0	0	0	0	0	0	0	0	0	0	0	0	0	0	0	0	0	0	0	0	0	0	3	3	3	3	3	3	3	3	3	3	3	4	4	4	6	6	6	6	4	4	4	4
	103:N_28_G_IZSVeTV_9877_3_12_17_L_12972_S_77	0	0	0	0	0	0	0	0	0	0	0	0	0	0	0	0	0	0	0	0	0	0	0	0	0	0	3	3	3	3	3	3	3	3	3	3	3	4	4	4	6	6	6	6	4	4	4	4
	104:N_28_G_IZSVeTV_6537_1_13_L_12972_S_77	0	0	0	0	0	0	0	0	0	0	0	0	0	0	0	0	0	0	0	0	0	0	0	0	0	0	4	4	4	4	4	4	4	4	4	4	4	5	5	5	8	8	8	8	4	4	4	4
	105:N_33_G_IZSVeTV_6433_4_13_L_12972_S_77	0	0	0	0	0	0	0	0	0	0	0	0	0	0	0	0	0	0	0	0	0	0	0	0	0	0	4	4	4	4	4	4	4	4	4	4	4	5	5	5	8	8	8	8	4	4	4	4
	106:N_26_G_IZSVeTV_10018_12_L_12972_S_78	0	0	0	0	0	0	0	0	0	0	0	0	0	0	0	0	0	0	0	0	0	0	0	0	0	0	4	4	4	4	4	4	4	4	4	4	4	5	5	5	8	8	8	8	3	3	3	3
	107:N_33_G_IZSVeTV_6433_2_13_L_12972_S_77	0	0	0	0	0	0	0	0	0	0	0	0	0	0	0	0	0	0	0	0	0	0	0	0	0	0	4	4	4	4	4	4	4	4	4	4	4	5	5	5	8	8	8	8	3	3	3	3
[truncated: 61 more columns]

## Sheet: sheet3. gene content of the new established plasmid categories
		plasmid category
		PG14	PG15	PG16	PG17	PG18	PG19	PG20	PG21	PG22	PG23
		plasmid size (Kb)
gene category	homolog protein	13.6	44.7	6.6	35.5	41.5	38.1	53.6	40.6	31.3	13
	baseplate J/gp47 family protein					1		1
viral	HK97 gp10 family phage protein		1			1	1	1	1	1
structural	phage major capsid protein				1	2	1	1	1	1
protein	phage tail fiber protein					1		1
	phage tail protein				2		3			1
	putative phage coat protein		1
	cell adhesion protein		1
	cell wall-binding protein									1
	DNA polymerase III subunit epsilon							1		1
	DNA primase		1
	DnaD domain protein						1	1		1
	head-tail adaptor protein				1	1	1	1		1
	HNH endonuclease					1	1	1
viral	holin		1
entry,	integrase						1	1		1
replication or	PBSX family phage terminase large subunit		1
shedding	phage antirepressor Ant				1					1
protein	phage antirepressor KilAC-like protein				1	1
	phage gp6-like head-tail connector family protein		1			1			1	1
	phage head morphogenesis protein		1
	phage head closure protein
	phage portal protein		1		2	2	2	2	1	1
	phage tail tape measure protein		1		4	1	1	2	1	1
	phage terminase small subunit P27 family				1	1				1
	recombinase family protein	1		1				1		1
	sigma-70 family RNA polymerase sigma / RNA polymerase sigma 70		1				1	1
	terminase					1		1		1
	terminase large subunit				1	1	1	1
	terminase small subunit								1
	AbrB/MazE/SpoVT family DNA-binding domain-containing protein		1
	ArsR family transcriptional regulator										2
regulatory	HTH domain-containing protein									6
protein	LysR family transcriptional regulator								1
	MerR family transcriptional regulator							1
	XRE family transcriptional regulator	1	2			1	2	2		1	2
	Clp protease ClpP					1	1
	endopeptidase									1
peptidase	HK97 family phage prohead protease							1		1
	peptidase U35				1
	Xaa-His dipeptidase									1
	ABC transporter ATP-binding protein										1
	ABC transporter permease	3									1
	alpha-toxin							1
	amidase				1	1
	peptidoglycan hydrolase									1
	bacteriocin									1
	beta-lactamase		1
other type	DNA (cytosine-5-)-methyltransferase		1
protein	ERCC4 domain-containing protein		1
(metabolism,	esterase		1						1
transport,	heme transporter CcmA	1
virulence factors...)	MBL fold metallo-hydrolase		1
	metal-dependent hydrolase						1
	nitroreductase						1			1
	nucleoid-associated protein							1
	ParM/StbA family protein		1		1	1	1	1	2	1
	putative plasmid replication protein				1	1
	phosphoadenosine phosphosulfate reductase family protein							1
	signal peptidase II		1
	single-stranded DNA-binding protein		1					1
	transglycosylase						1
	DUF1599 domain-containing protein									1
	DUF2207 domain-containing protein					1
	DUF2313 domain-containing protein					1
	DUF2479 domain-containing protein									3
unknown	DUF2577 domain-containing protein					1		1
function	DUF2634 domain-containing protein					1		1
protein	DUF2813 domain-containing protein		1
	DUF3797 domain-containing protein		1					1
	DUF4236 domain-containing protein								1
	DUF4355 domain-containing protein		1						1
	DUF4829 domain-containing protein			2
	Phage XkdQ-like protein							1
	XkdX family protein				1	2		1		1
